# Supplementary material for: Validation of a 3D Local-Scale Adaptive Solar Radiation Model by Using Pyranometer Measurements and a High-Resolution Digital Elevation Model
Source: Sensors (Basel). 2024 Mar 12;24(6):1823. doi: 10.3390/s24061823 (PMC10975035; doi:10.3390/s24061823)
Supplement: Supplementary file 1 [file sensors-24-01823-s001.zip]

Archive with 1 entries (1 files):
- sombraFisicas.avi
